# Supplementary material for: ZINBMM: a general mixture model for simultaneous clustering and gene selection using single-cell transcriptomic data
Source: Genome Biol. 2023 Sep 11;24:208. doi: 10.1186/s13059-023-03046-0 (PMC10496184; doi:10.1186/s13059-023-03046-0)
Supplement: Supplementary file 2 — Additional file 2: Supplementary Tables S1-S26. [file 13059_2023_3046_MOESM2_ESM.xlsx]

## Sheet: Table S1
Table S1 Simulation results under the scenarios with K=3, and a high level of biological cluster difference (Δ =1.6), slight level of batch effects (γ=(0.1,0.2)' ), and balanced sample distribution. In each cell, median (MAD) is based on 100 replicates, and P-value is computed from the Wilcoxon test for the proposed method and each competing method.
Method	ARI		Recall		Precision		F1
	Median(MAD)	P-value	Median(MAD)	P-value	Median(MAD)	P-value	Median(MAD)	P-value
	low dropout rate ( πjk ~ U(0.0,0.3) )
proposed	0.990(0.010)	-	0.940(0.020)	-	0.634(0.033)	-	0.759(0.034)	-
CIDR	0.091(0.058)	0.000	- -	-	- -	-	- -	-
SC3	0.951(0.010)	0.000	- -	-	- -	-	- -	-
Seurat	0.484(0.054)	0.000	- -	-	- -	-	- -	-
scDeepCluster	0.604(0.183)	0.000	- -	-	- -	-	- -	-
MNN-Graph	0.275(0.055)	0.000	- -	-	- -	-	- -	-
MNN-Kmeans	0.931(0.024)	0.000	- -	-	- -	-	- -	-
RZiMM	0.001(0.004)	0.000	0.060(0.040)	0.000	0.060(0.040)	0.000	0.060(0.040)	0.000
snbClust	0.508(0.053)	0.000	0.820(0.080)	0.000	0.396(0.061)	0.000	0.537(0.056)	0.000
sparseKmeans	0.000(0.002)	0.000	0.020(0.020)	0.000	0.192(0.142)	0.000	0.085(0.010)	0.000
M3Drop	- -	-	0.480(0.060)	0.000	0.131(0.014)	0.000	0.206(0.022)	0.000
NBDrop	- -	-	0.500(0.040)	0.000	0.123(0.009)	0.000	0.199(0.015)	0.000
	medium dropout rate ( πjk~ U(0.3,0.6) )
proposed	0.903(0.028)	-	0.860(0.060)	-	0.728(0.107)	-	0.752(0.081)	-
CIDR	0.015(0.012)	0.000	- -	-		-	- -	-
SC3	0.883(0.028)	0.011	- -	-	- -	-	- -	-
Seurat	0.456(0.112)	0.000	- -	-	- -	-	- -	-
scDeepCluster	0.374(0.144)	0.000	- -	-	- -	-	- -	-
MNN-Graph	0.093(0.059)	0.000	- -	-	- -	-	- -	-
MNN-Kmeans	0.667(0.222)	0.000	- -	-	- -	-	- -	-
RZiMM	0.002(0.005)	0.000	0.040(0.020)	0.000	0.040(0.020)	0.000	0.040(0.020)	0.000
snbClust	0.000(0.000)	0.000	0.000(0.000)	0.000	0.000(0.000)	0.000	0.057(0.018)	0.000
sparseKmeans	0.000(0.001)	0.000	0.020(0.020)	0.010	0.050(0.000)	0.000	0.095(0.000)	0.000
M3Drop	- -	-	0.420(0.040)	0.000	0.135(0.013)	0.000	0.204(0.020)	0.000
NBDrop	- -	-	0.660(0.040)	0.000	0.126(0.007)	0.000	0.211(0.012)	0.000
	high dropout rate ( πjk ~ U(0.6,0.9))
proposed	0.990(0.010)	-	0.420(0.100)	-	0.887(0.072)	-	0.463(0.091)	-
CIDR	0.001(0.002)	0.000	- -	-	- -	-	- -	-
SC3	0.940(0.030)	0.000	- -	-	- -	-	- -	-
Seurat	0.871(0.044)	0.000	- -	-	- -	-	- -	-
scDeepCluster	0.915(0.052)	0.000	- -	-	- -	-	- -	-
MNN-Graph	0.169(0.091)	0.000	- -	-	- -	-	- -	-
MNN-Kmeans	0.897(0.058)	0.000	- -	-	- -	-	- -	-
RZiMM	0.001(0.003)	0.000	0.004(0.020)	0.000	0.004(0.020)	0.000	0.040(0.020)	0.000
snbClust	0.000(0.000)	0.000	0.000(0.000)	0.000	0.000(0.000)	0.000	0.039(0.000)	0.000
sparseKmeans	0.001(0.001)	0.000	0.020(0.020)	0.172	0.050(0.000)	0.000	0.095(0.000)	0.000
M3Drop	- -	-	0.160(0.040)	0.000	0.140(0.032)	0.000	0.154(0.034)	0.000
NBDrop	- -	-	0.540(0.040)	1.000	0.127(0.010)	0.000	0.207(0.015)	0.000

## Sheet: Table S2
Table S2 Simulation results under the scenarios with K=3, and a high level of biological cluster difference (Δ =1.6), large level of batch effects (γ=(0.1,0.4)' ), and balanced sample distribution. In each cell, median (MAD) is based on 100 replicates, and P-value is computed from the Wilcoxon test for the proposed method and each competing method.
Method	ARI		Recall		Precision		F1
	Median(MAD)	P-value	Median(MAD)	P-value	Median(MAD)	P-value	Median(MAD)	P-value
	low dropout rate ( πjk ~ U(0.0,0.3) )
proposed	0.990(0.010)	-	0.940(0.020)	-	0.646(0.038)	-	0.761(0.029)	-
CIDR	0.140(0.072)	0	- -	-	- -	-	- -	-
SC3	0.951(0.019)	0	- -	-	- -	-	- -	-
Seurat	0.500(0.044)	0	- -	-	- -	-	- -	-
scDeepCluster	0.863(0.121)	0	- -	-	- -	-	- -	-
MNN-Graph	0.321(0.049)	0	- -	-	- -	-	- -	-
MNN-Kmeans	0.936(0.024)	0	- -	-	- -	-	- -	-
RZiMM	0.003(0.005)	0	0.060(0.040)	0	0.060(0.040)	0	0.060(0.040)	0
snbClust	0.433(0.196)	0	0.780(0.140)	0	0.228(0.133)	0	0.362(0.148)	0
sparseKmeans	0.000(0.001)	0	0.020(0.020)	0.112	0.050(0.000)	0	0.095(0.000)	0
M3Drop	- -	-	0.480(0.050)	0	0.128(0.012)	0	0.199(0.020)	0
NBDrop	- -	-	0.520(0.020)	0	0.119(0.009)	0	0.194(0.013)	0
	medium dropout rate ( πjk ~ U(0.3,0.6) )
proposed	0.931(0.020)	-	0.880(0.040)	-	0.737(0.041)	-	0.785(0.048)	-
CIDR	0.010(0.009)	0	- -	-	- -	-	- -	-
SC3	0.893(0.037)	0.001	- -	-	- -	-	- -	-
Seurat	0.433(0.094)	0	- -	-	- -	-	- -	-
scDeepCluster	0.436(0.188)	0	- -	-	- -	-	- -	-
MNN-Graph	0.085(0.038)	0	- -	-	- -	-	- -	-
MNN-Kmeans	0.306(0.284)	0	- -	-	- -	-	- -	-
RZiMM	0.002(0.004)	0	0.040(0.020)	0	0.040(0.020)	0	0.040(0.020)	0
snbClust	0.000(0.000)	0	0.000(0.000)	0	0.000(0.000)	0	0.039(0.003)	0
sparseKmeans	0.000(0.001)	0	0.020(0.020)	0	0.050(0.000)	0	0.095(0.000)	0
M3Drop	- -	-	0.440(0.040)	0	0.135(0.013)	0	0.204(0.020)	0
NBDrop	- -	-	0.700(0.040)	0	0.123(0.006)	0	0.210(0.010)	0
	high dropout rate ( πjk~ U(0.6,0.9))
proposed	0.990(0.010)	-	0.420(0.100)	-	0.882(0.075)	-	0.503(0.088)	-
CIDR	0.000(0.001)	0	- -	-	- -	-	- -	-
SC3	0.941(0.020)	0	- -	-	- -	-	- -	-
Seurat	0.875(0.032)	0	- -	-	- -	-	- -	-
scDeepCluster	0.927(0.040)	0	- -	-	- -	-	- -	-
MNN-Graph	0.170(0.083)	0	- -	-	- -	-	- -	-
MNN-Kmeans	0.898(0.051)	0	- -	-	- -	-	- -	-
RZiMM	0.001(0.003)	0	0.040(0.020)	0	0.040(0.020)	0	0.040(0.020)	0
snbClust	0.000(0.000)	0	0.000(0.000)	0	0.000(0.000)	0	0.039(0.000)	0
sparseKmeans	0.000(0.001)	0	0.020(0.020)	0	0.050(0.000)	0	0.095(0.000)	0
M3Drop	- -	-	0.160(0.040)	0	0.145(0.031)	0	0.155(0.036)	0
NBDrop	- -	-	0.540(0.060)	1	0.129(0.010)	0	0.209(0.015)	0

## Sheet: Table S3
Table S3 Simulation results under the scenarios with K=3, and a high level of biological cluster difference (Δ =1.6), slight level of batch effects (γ=(0.1,0.2)' ), and imbalanced sample distribution. In each cell, median (MAD) is based on 100 replicates, and P-value is computed from the Wilcoxon test for the proposed method and each competing method.
Method	ARI		Recall		Precision		F1
	Median(MAD)	P-value	Median(MAD)	P-value	Median(MAD)	P-value	Median(MAD)	P-value
	low dropout rate ( πjk ~ U(0.0,0.3) )
proposed	0.751(0.025)	-	0.640(0.060)	-	0.669(0.080)	-	0.656(0.042)	-
CIDR	0.044(0.041)	0	- -	-	- -	-	- -	-
SC3	0.908(0.043)	1	- -	-	- -	-	- -	-
Seurat	0.651(0.074)	0	- -	-	- -	-	- -	-
scDeepCluster	0.745(0.088)	0.173	- -	-	- -	-	- -	-
MNN-Graph	0.244(0.079)	0	- -	-	- -	-	- -	-
MNN-Kmeans	0.846(0.103)	0.931	- -	-	- -	-	- -	-
RZiMM	0.002(0.004)	0	0.060(0.020)	0	0.060(0.020)	0	0.060(0.040)	0
snbClust	0.695(0.094)	0	0.640(0.130)	0.027	0.333(0.055)	0	0.448(0.048)	0
sparseKmeans	-0.000(0.007)	0	0.020(0.020)	0.021	0.050(0.000)	0	0.095(0.000)	0
M3Drop	- -	-	0.360(0.060)	0	0.103(0.012)	0	0.160(0.019)	0
NBDrop	- -	-	0.420(0.060)	0	0.100(0.013)	0	0.161(0.020)	0
	medium dropout rate ( πjk~ U(0.3,0.6) )
proposed	0.660(0.048)	-	0.560(0.060)	-	0.713(0.060)	-	0.622(0.044)	-
CIDR	0.007(0.012)	0	- -	-	- -	-	- -	-
SC3	0.465(0.308)	0.008	- -	-	- -	-	- -	-
Seurat	0.617(0.070)	0	- -	-	- -	-	- -	-
scDeepCluster	0.400(0.250)	0	- -	-	- -	-	- -	-
MNN-Graph	0.075(0.053)	0	- -	-	- -	-	- -	-
MNN-Kmeans	0.367(0.185)	0	- -	-	- -	-	- -	-
RZiMM	0.001(0.006)	0	0.040(0.020)	0	0.040(0.020)	0	0.060(0.020)	0
snbClust	0.000(0.000)	0	0.000(0.000)	0	0.000(0.000)	0	0.039(0.000)	0.002
sparseKmeans	-0.001(0.008)	0	0.020(0.020)	0	0.125(0.075)	0	0.086(0.009)	0
M3Drop	- -	-	0.400(0.040)	0	0.123(0.013)	0	0.186(0.020)	0
NBDrop	- -	-	0.580(0.040)	0.936	0.110(0.008)	0	0.186(0.014)	0
	high dropout rate ( πjk ~ U(0.6,0.9))
proposed	0.778(0.078)	-	0.270(0.090)	-	0.818(0.097)	-	0.309(0.080)	-
CIDR	0.004(0.008)	0	- -	-	- -	-	- -	-
SC3	0.538(0.177)	0	- -	-	- -	-	- -	-
Seurat	0.753(0.040)	0	- -	-	- -	-	- -	-
scDeepCluster	0.716(0.087)	0.002	- -	-	- -	-	- -	-
MNN-Graph	0.196(0.073)	0	- -	-	- -	-	- -	-
MNN-Kmeans	0.609(0.097)	0	- -	-	- -	-	- -	-
RZiMM	0.004(0.010)	0	0.060(0.020)	0	0.060(0.020)	0	0.060(0.040)	0
snbClust	0.000(0.000)	0	0.000(0.000)	0	0.000(0.000)	0	0.038(0.001)	0
sparseKmeans	0.003(0.010)	0	0.020(0.020)	0.004	0.050(0.000)	0	0.095(0.000)	0
M3Drop	- -	-	0.150(0.030)	0	0.127(0.028)	0	0.136(0.030)	0
NBDrop	- -	-	0.510(0.050)	1	0.117(0.009)	0	0.192(0.013)	0

## Sheet: Table S4
Table S4 Simulation results under the scenarios with K=3, and a high level of biological cluster difference (Δ =1.6), large level of batch effects (γ=(0.1,0.4)' ), and imbalanced sample distribution. In each cell, median (MAD) is based on 100 replicates, and P-value is computed from the Wilcoxon test for the proposed method and each competing method.
Method	ARI		Recall		Precision		F1
	Median(MAD)	P-value	Median(MAD)	P-value	Median(MAD)	P-value	Median(MAD)	P-value
	low dropout rate ( πjk ~ U(0.0,0.3) )
proposed	0.755(0.020)	-	0.640(0.060)	-	0.673(0.068)	-	0.653(0.038)	-
CIDR	0.056(0.036)	0	- -	-	- -	-	- -	-
SC3	0.912(0.042)	1	- -	-	- -	-	- -	-
Seurat	0.682(0.100)	0	- -	-	- -	-	- -	-
scDeepCluster	0.789(0.090)	0.801	- -	-	- -	-	- -	-
MNN-Graph	0.217(0.070)	0	- -	-	- -	-	- -	-
MNN-Kmeans	0.788(0.130)	0.398	- -	-	- -	-	- -	-
RZiMM	0.000(0.008)	0	0.060(0.020)	0	0.060(0.020)	0	0.060(0.020)	0
snbClust	0.506(0.229)	0	0.640(0.080)	0.105	0.305(0.088)	0	0.419(0.070)	0
sparseKmeans	0.000(0.007)	0	0.020(0.020)	0.035	0.050(0.000)	0	0.095(0.000)	0
M3Drop	- -	-	0.400(0.040)	0	0.108(0.012)	0	0.169(0.019)	0
NBDrop	- -	-	0.460(0.040)	0	0.103(0.010)	0	0.169(0.017)	0
	medium dropout rate ( πjk ~ U(0.3,0.6) )
proposed	0.682(0.033)	-	0.590(0.070)	-	0.719(0.059)	-	0.641(0.060)	-
CIDR	0.014(0.015)	0	- -	-	- -	-	- -	-
SC3	0.534(0.259)	0.006	- -	-	- -	-	- -	-
Seurat	0.521(0.138)	0	- -	-	- -	-	- -	-
scDeepCluster	0.503(0.218)	0	- -	-	- -	-	- -	-
MNN-Graph	0.097(0.043)	0	- -	-	- -	-	- -	-
MNN-Kmeans	0.452(0.160)	0	- -	-	- -	-	- -	-
RZiMM	0.002(0.008)	0	0.060(0.020)	0	0.060(0.020)	0	0.060(0.020)	0
snbClust	0.000(0.000)	0	0.000(0.000)	0	0.000(0.000)	0	0.039(0.001)	0
sparseKmeans	-0.000(0.010)	0	0.020(0.020)	0	0.050(0.000)	0	0.095(0.000)	0
M3Drop	- -	-	0.380(0.040)	0	0.117(0.010)	0	0.181(0.016)	0
NBDrop	- -	-	0.610(0.050)	0.986	0.107(0.006)	0	0.182(0.010)	0
	high dropout rate ( πjk ~ U(0.6,0.9))
proposed	0.824(0.104)	-	0.280(0.080)	-	0.833(0.100)	-	0.305(0.089)	-
CIDR	-0.002(0.009)	0	- -	-	- -	-	- -	-
SC3	0.621(0.181)	0.001	- -	-	- -	-	- -	-
Seurat	0.767(0.035)	0.001	- -	-	- -	-	- -	-
scDeepCluster	0.791(0.081)	0.19	- -	-	- -	-	- -	-
MNN-Graph	0.241(0.094)	0	- -	-	- -	-	- -	-
MNN-Kmeans	0.640(0.133)	0	- -	-	- -	-	- -	-
RZiMM	-0.003(0.010)	0	0.040(0.020)	0	0.040(0.020)	0	0.050(0.030)	0
snbClust	0.000(0.002)	0	0.000(0.000)	0	0.000(0.000)	0	0.038(0.001)	0
sparseKmeans	-0.000(0.010)	0	0.020(0.020)	0	0.050(0.000)	0	0.095(0.000)	0
M3Drop	- -	-	0.170(0.030)	0	0.137(0.024)	0	0.155(0.030)	0
NBDrop	- -	-	0.540(0.060)	1	0.112(0.009)	0	0.186(0.015)	0

## Sheet: Table S5
Table S5 Simulation results under the scenarios with K=3, and a medium level of biological cluster difference (Δ =1.2), slight level of batch effects (γ=(0.1,0.2)' ), and balanced sample distribution. In each cell, median (MAD) is based on 100 replicates, and P-value is computed from the Wilcoxon test for the proposed method and each competing method.
Method	ARI		Recall		Precision		F1
	Median(MAD)	P-value	Median(MAD)	P-value	Median(MAD)	P-value	Median(MAD)	P-value
	low dropout rate ( πjk ~ U(0.0,0.3) )
proposed	0.965(0.015)	-	0.840(0.040)	-	0.649(0.045)	-	0.740(0.031)	-
CIDR	0.031(0.018)	0	- -	-	- -	-	- -	-
SC3	0.926(0.024)	0	- -	-	- -	-	- -	-
Seurat	0.408(0.061)	0	- -	-	- -	-	- -	-
scDeepCluster	0.486(0.078)	0	- -	-	- -	-	- -	-
MNN-Graph	0.115(0.060)	0	- -	-	- -	-	- -	-
MNN-Kmeans	0.843(0.051)	0	- -	-	- -	-	- -	-
RZiMM	0.001(0.003)	0	0.060(0.020)	0	0.060(0.020)	0	0.060(0.020)	0
snbClust	0.380(0.151)	0	0.000(0.000)	0	0.427(0.081)	0	0.534(0.069)	0
sparseKmeans	0.000(0.002)	0	0.020(0.020)	0.002	0.050(0.000)	0	0.095(0.000)	0
M3Drop	- -	-	0.360(0.040)	0	0.101(0.010)	0	0.152(0.015)	0
NBDrop	- -	-	0.390(0.050)	0	0.096(0.010)	0	0.153(0.017)	0
	medium dropout rate ( πjk ~ U(0.3,0.6) )
proposed	0.846(0.066)	-	0.560(0.180)	-	0.816(0.089)	-	0.649(0.125)	-
CIDR	0.007(0.006)	0	- -	-	- -	-	- -	-
SC3	0.855(0.029)	0.722	- -	-	- -	-	- -	-
Seurat	0.356(0.073)	0	- -	-	- -	-	- -	-
scDeepCluster	0.215(0.180)	0	- -	-	- -	-	- -	-
MNN-Graph	0.037(0.022)	0	- -	-	- -	-	- -	-
MNN-Kmeans	0.243(0.175)	0	- -	-	- -	-	- -	-
RZiMM	0.002(0.005)	0	0.060(0.020)	0	0.060(0.020)	0	0.060(0.020)	0
snbClust	0.000(0.000)	0	0.000(0.000)	0	0.000(0.000)	0	0.039(0.000)	0.002
sparseKmeans	0.001(0.001)	0	0.020(0.020)	0.078	0.050(0.000)	0	0.095(0.000)	0
M3Drop	- -	-	0.320(0.040)	0	0.100(0.013)	0	0.149(0.017)	0
NBDrop	- -	-	0.500(0.040)	0.078	0.097(0.007)	0	0.164(0.012)	0
	high dropout rate ( πjk ~ U(0.6,0.9))
proposed	0.980(0.005)	-	0.200(0.130)	-	0.880(0.120)	-	0.107(0.038)	-
CIDR	0.000(0.001)	0	- -	-	- -	-	- -	-
SC3	0.951(0.029)	0	- -	-	- -	-	- -	-
Seurat	0.846(0.063)	0	- -	-	- -	-	- -	-
scDeepCluster	0.855(0.106)	0	- -	-	- -	-	- -	-
MNN-Graph	0.158(0.077)	0	- -	-	- -	-	- -	-
MNN-Kmeans	0.898(0.053)	0	- -	-	- -	-	- -	-
RZiMM	0.001(0.002)	0	0.040(0.020)	0	0.040(0.020)	0	0.040(0.020)	0
snbClust	0.000(0.000)	0	0.000(0.000)	0	0.000(0.000)	0	0.038(0.000)	0.011
sparseKmeans	0.000(0.001)	0	0.020(0.020)	0.005	0.050(0.000)	0	0.095(0.000)	0.018
M3Drop	- -	-	0.120(0.040)	0.001	0.097(0.029)	0	0.106(0.029)	0.926
NBDrop	- -	-	0.400(0.040)	1	0.098(0.008)	0	0.158(0.012)	0.994

## Sheet: Table S6
Table S6 Simulation results under the scenarios with K=3, and a medium level of biological cluster difference (Δ =1.2), large level of batch effects (γ=(0.1,0.4)' ), and balanced sample distribution. In each cell, median (MAD) is based on 100 replicates, and P-value is computed from the Wilcoxon test for the proposed method and each competing method.
Method	ARI		Recall		Precision		F1
	Median(MAD)	P-value	Median(MAD)	P-value	Median(MAD)	P-value	Median(MAD)	P-value
	low dropout rate ( πjk ~ U(0.0,0.3) )
proposed	0.980(0.010)	-	0.860(0.060)	-	0.649(0.044)	-	0.748(0.036)	-
CIDR	0.067(0.031)	0	- -	-	- -	-	- -	-
SC3	0.946(0.024)	0	- -	-	- -	-	- -	-
Seurat	0.424(0.055)	0	- -	-	- -	-	- -	-
scDeepCluster	0.509(0.102)	0	- -	-	- -	-	- -	-
MNN-Graph	0.152(0.058)	0	- -	-	- -	-	- -	-
MNN-Kmeans	0.925(0.015)	0	- -	-	- -	-	- -	-
RZiMM	0.001(0.004)	0	0.040(0.020)	0	0.040(0.020)	0	0.060(0.020)	0
snbClust	0.000(0.000)	0	0.000(0.000)	0	0.059(0.022)	0	0.113(0.035)	0
sparseKmeans	0.000(0.001)	0	0.040(0.040)	0.142	0.050(0.000)	0	0.095(0.000)	0
M3Drop	- -	-	0.340(0.040)	0	0.095(0.011)	0	0.149(0.017)	0
NBDrop	- -	-	0.380(0.040)	0	0.091(0.009)	0	0.148(0.015)	0
	medium dropout rate ( πjk ~ U(0.3,0.6) )
proposed	0.864(0.047)	-	0.620(0.120)	-	0.773(0.100)	-	0.693(0.060)	-
CIDR	0.007(0.007)	0	- -	-	- -	-	- -	-
SC3	0.850(0.034)	0.188	- -	-	- -	-	- -	-
Seurat	0.340(0.120)	0	- -	-	- -	-	- -	-
scDeepCluster	0.171(0.156)	0	- -	-	- -	-	- -	-
MNN-Graph	0.045(0.025)	0	- -	-	- -	-	- -	-
MNN-Kmeans	0.221(0.193)	0	- -	-	- -	-	- -	-
RZiMM	0.002(0.005)	0	0.040(0.020)	0	0.040(0.020)	0	0.040(0.020)	0
snbClust	0.000(0.000)	0	0.000(0.000)	0	0.000(0.000)	0	0.039(0.001)	0.002
sparseKmeans	0.000(0.001)	0	0.020(0.020)	0.2	0.050(0.000)	0	0.095(0.000)	0
M3Drop	- -	-	0.320(0.040)	0	0.098(0.013)	0	0.150(0.019)	0
NBDrop	- -	-	0.540(0.050)	0.005	0.094(0.009)	0	0.161(0.014)	0
	high dropout rate ( πjk ~ U(0.6,0.9))
proposed	0.980(0.010)	-	0.040(0.020)	-	0.892(0.108)	-	0.077(0.038)	-
CIDR	0.000(0.001)	0	- -	-	- -	-	- -	-
SC3	0.951(0.029)	0	- -	-	- -	-	- -	-
Seurat	0.846(0.047)	0	- -	-	- -	-	- -	-
scDeepCluster	0.886(0.070)	0	- -	-	- -	-	- -	-
MNN-Graph	0.141(0.083)	0	- -	-	- -	-	- -	-
MNN-Kmeans	0.893(0.048)	0	- -	-	- -	-	- -	-
RZiMM	0.002(0.003)	0	0.040(0.020)	0.05	0.040(0.020)	0	0.040(0.020)	0
snbClust	0.000(0.000)	0	0.000(0.000)	0	0.000(0.000)	0	0.038(0.000)	0.009
sparseKmeans	0.000(0.001)	0	0.020(0.020)	0.033	0.050(0.000)	0	0.095(0.000)	0.052
M3Drop	- -	-	0.120(0.040)	0.033	0.105(0.028)	0	0.110(0.025)	0.926
NBDrop	- -	-	0.420(0.060)	1	0.099(0.008)	0	0.160(0.016)	1

## Sheet: Table S7
Table S7 Simulation results under the scenarios with K=3, and a medium level of biological cluster difference (Δ =1.2), slight level of batch effects (γ=(0.1,0.2)' ), and imbalanced sample distribution. In each cell, median (MAD) is based on 100 replicates, and P-value is computed from the Wilcoxon test for the proposed method and each competing method.
Method	ARI		Recall		Precision		F1
	Median(MAD)	P-value	Median(MAD)	P-value	Median(MAD)	P-value	Median(MAD)	P-value
	low dropout rate ( πjk~ U(0.0,0.3) )
proposed	0.732(0.036)	-	0.580(0.060)	-	0.727(0.065)	-	0.637(0.049)	-
CIDR	0.033(0.024)	0	- -	-	- -	-	- -	-
SC3	0.797(0.118)	0.641	- -	-	- -	-	- -	-
Seurat	0.572(0.084)	0	- -	-	- -	-	- -	-
scDeepCluster	0.662(0.122)	0	- -	-	- -	-	- -	-
MNN-Graph	0.104(0.057)	0	- -	-	- -	-	- -	-
MNN-Kmeans	0.571(0.107)	0	- -	-	- -	-	- -	-
RZiMM	0.000 (0.006)	0	0.050(0.030)	0	0.050(0.030)	0	0.060(0.020)	0
snbClust	0.000(0.000)	0	0.000(0.000)	0	0.292(0.069)	0	0.398(0.064)	0
sparseKmeans	0.001(0.007)	0	0.020(0.020)	0.003	0.050(0.000)	0	0.095(0.000)	0
M3Drop	- -	-	0.300(0.040)	0	0.084(0.011)	0	0.130(0.017)	0
NBDrop	- -	-	0.320(0.040)	0	0.080(0.009)	0	0.129(0.016)	0
	medium dropout rate ( πjk ~ U(0.3,0.6) )
proposed	0.592(0.060)	-	0.280(0.080)	-	0.909(0.091)	-	0.431(0.097)	-
CIDR	0.007(0.009)	0	- -	-	- -	-	- -	-
SC3	0.269(0.258)	0.001	- -	-	- -	-	- -	-
Seurat	0.528(0.116)	0	- -	-	- -	-	- -	-
scDeepCluster	0.198(0.189)	0	- -	-	- -	-	- -	-
MNN-Graph	0.052(0.037)	0	- -	-	- -	-	- -	-
MNN-Kmeans	0.305(0.171)	0	- -	-	- -	-	- -	-
RZiMM	0.000(0.005)	0	0.060(0.020)	0	0.060(0.020)	0	0.060(0.020)	0
snbClust	0.000(0.000)	0	0.000(0.000)	0	0.000(0.000)	0	0.039(0.000)	0
sparseKmeans	0.001(0.009)	0	0.000(0.000)	0	0.050(0.000)	0	0.095(0.000)	0
M3Drop	- -	-	0.300(0.040)	0.592	0.094(0.014)	0	0.144(0.022)	0
NBDrop	- -	-	0.460(0.040)	1	0.089(0.008)	0	0.148(0.015)	0
	high dropout rate ( πjk ~ U(0.6,0.9))
proposed	0.753(0.086)	-	0.130(0.110)	-	0.733(0.178)	-	0.077(0.038)	-
CIDR	0.002(0.011)	0	- -	-	- -	-	- -	-
SC3	0.576(0.173)	0	- -	-	- -	-	- -	-
Seurat	0.716(0.075)	0	- -	-	- -	-	- -	-
scDeepCluster	0.717(0.168)	0.009	- -	-	- -	-	- -	-
MNN-Graph	0.186(0.102)	0	- -	-	- -	-	- -	-
MNN-Kmeans	0.562(0.087)	0	- -	-	- -	-	- -	-
RZiMM	0.007(0.009)	0	0.040(0.020)	0	0.040(0.020)	0	0.040(0.020)	0
snbClust	0.000(0.000)	0	0.000(0.000)	0	0.000(0.000)	0	0.038(0.000)	0.011
sparseKmeans	-0.001(0.007)	0	0.020(0.020)	0.109	0.050(0.000)	0	0.095(0.000)	0.018
M3Drop	- -	-	0.120(0.020)	0.575	0.100(0.023)	0	0.110(0.025)	0.926
NBDrop	- -	-	0.400(0.040)	1	0.093(0.009)	0	0.152(0.015)	1

## Sheet: Table S8
Table S8 Simulation results under the scenarios with K=3, and a medium level of biological cluster difference (Δ =1.2), large level of batch effects (γ=(0.1,0.4)' ), and imbalanced sample distribution. In each cell, median (MAD) is based on 100 replicates, and P-value is computed from the Wilcoxon test for the proposed method and each competing method.
Method	ARI		Recall		Precision		F1
	Median(MAD)	P-value	Median(MAD)	P-value	Median(MAD)	P-value	Median(MAD)	P-value
	low dropout rate ( πjk ~ U(0.0,0.3) )
proposed	0.742(0.040)	-	0.580(0.060)	-	0.725(0.075)	-	0.643(0.043)	-
CIDR	0.032(0.025)	0	- -	-	- -	-	- -	-
SC3	0.839(0.102)	0.779	- -	-	- -	-	- -	-
Seurat	0.513(0.128)	0	- -	-	- -	-	- -	-
scDeepCluster	0.677(0.104)	0	- -	-	- -	-	- -	-
MNN-Graph	0.123(0.052)	0	- -	-	- -	-	- -	-
MNN-Kmeans	0.578(0.111)	0	- -	-	- -	-	- -	-
RZiMM	0.001(0.077)	0	0.050(0.030)	0	0.050(0.030)	0	0.060(0.020)	0
snbClust	0.000(0.001)	0	0.240(0.240)	0	0.053(0.007)	0	0.101(0.011)	0
sparseKmeans	0.000(0.005)	0	1.000(0.000)	0.6	0.050(0.000)	0	0.095(0.000)	0
M3Drop	- -	-	0.320(0.050)	0	0.086(0.013)	0	0.137(0.017)	0
NBDrop	- -	-	0.360(0.040)	0	0.083(0.010)	0	0.138(0.013)	0
	medium dropout rate ( πjk ~ U(0.3,0.6) )
proposed	0.605(0.034)	-	0.300(0.080)	-	0.879(0.069)	-	0.458(0.097)	-
CIDR	0.010(0.011)	0	- -	-	- -	-	- -	-
SC3	0.444(0.270)	0.002	- -	-	- -	-	- -	-
Seurat	0.522(0.126)	0	- -	-	- -	-	- -	-
scDeepCluster	0.261(0.218)	0	- -	-	- -	-	- -	-
MNN-Graph	0.061(0.043)	0	- -	-	- -	-	- -	-
MNN-Kmeans	0.426(0.153)	0	- -	-	- -	-	- -	-
RZiMM	0.003(0.007)	0	0.040(0.020)	0	0.040(0.020)	0	0.040(0.020)	0
snbClust	0.000(0.000)	0	0.000(0.000)	0	0.000(0.000)	0	0.039(0.000)	0.002
sparseKmeans	0.000(0.008)	0	0.020(0.020)	0.01	0.050(0.000)	0	0.095(0.000)	0
M3Drop	- -	-	0.300(0.040)	0.482	0.091(0.011)	0	0.137(0.012)	0
NBDrop	- -	-	0.480(0.040)	1	0.086(0.008)	0	0.143(0.013)	0
	high dropout rate ( πjk ~ U(0.6,0.9))
proposed	0.824(0.086)	-	0.140(0.100)	-	0.728(0.169)	-	0.075(0.036)	-
CIDR	0.002(0.009)	0	- -	-	- -	-	- -	-
SC3	0.626(0.129)	0	- -	-	- -	-	- -	-
Seurat	0.745(0.046)	0	- -	-	- -	-	- -	-
scDeepCluster	0.736(0.075)	0.01	- -	-	- -	-	- -	-
MNN-Graph	0.209(0.097)	0	- -	-	- -	-	- -	-
MNN-Kmeans	0.606(0.113)	0	- -	-	- -	-	- -	-
RZiMM	0.002(0.009)	0	0.040(0.020)	0.164	0.040(0.020)	0	0.040(0.020)	0.279
snbClust	0.000(0.002)	0	0.000(0.000)	0	0.000(0.000)	0	0.039(0.000)	0.004
sparseKmeans	0.000(0.008)	0	0.000(0.000)	0.035	0.050(0.000)	0	0.095(0.000)	0.802
M3Drop	- -	-	0.120(0.040)	0.619	0.102(0.024)	0	0.110(0.025)	1
NBDrop	- -	-	0.450(0.050)	1	0.092(0.010)	0	0.154(0.017)	1

## Sheet: Table S9
Table S9 Simulation results under the scenarios with K=3, and a low level of biological cluster difference (Δ =0.8), slight level of batch effects (γ=(0.1,0.2)' ), and balanced sample distribution. In each cell, median (MAD) is based on 100 replicates, and P-value is computed from the Wilcoxon test for the proposed method and each competing method.
Method	ARI		Recall		Precision		F1
	Median(MAD)	P-value	Median(MAD)	P-value	Median(MAD)	P-value	Median(MAD)	P-value
	low dropout rate ( πjk ~ U(0.0,0.3) )
proposed	0.931(0.023)	-	0.560(0.060)	-	0.738(0.050)	-	0.625(0.042)	-
CIDR	0.020(0.011)	0	- -	-	- -	-	- -	-
SC3	0.841(0.047)	0	- -	-	- -	-	- -	-
Seurat	0.243(0.119)	0	- -	-	- -	-	- -	-
scDeepCluster	0.314(0.186)	0	- -	-	- -	-	- -	-
MNN-Graph	0.054(0.025)	0	- -	-	- -	-	- -	-
MNN-Kmeans	0.510(0.264)	0	- -	-	- -	-	- -	-
RZiMM	0.002(0.004)	0	0.060(0.020)	0	0.060(0.020)	0	0.060(0.020)	0
snbClust	0.000(0.000)	0	0.000(0.000)	0	0.227(0.227)	0.032	0.330(0.070)	0.004
sparseKmeans	0.000(0.001)	0	0.000(0.000)	0	0.050(0.000)	0	0.095(0.000)	0
M3Drop	- -	-	0.260(0.040)	0	0.076(0.012)	0	0.117(0.016)	0
NBDrop	- -	-	0.300(0.040)	0	0.075(0.009)	0	0.117(0.010)	0
	medium dropout rate ( πjk ~ U(0.3,0.6) )
proposed	0.797(0.059)	-	0.140(0.080)	-	0.846(0.154)	-	0.286(0.084)	-
CIDR	0.011(0.008)	0	- -	-	- -	-	- -	-
SC3	0.800(0.055)	0.326	- -	-	- -	-	- -	-
Seurat	0.244(0.118)	0	- -	-	- -	-	- -	-
scDeepCluster	0.079(0.074)	0	- -	-	- -	-	- -	-
MNN-Graph	0.040(0.014)	0	- -	-	- -	-	- -	-
MNN-Kmeans	0.166(0.116)	0	- -	-	- -	-	- -	-
RZiMM	0.002(0.004)	0	0.060(0.020)	0	0.060(0.020)	0	0.060(0.010)	0
snbClust	0.000(0.000)	0	0.000(0.000)	0	0.000(0.000)	0	0.037(0.002)	0.013
sparseKmeans	0.000(0.001)	0	0.000(0.000)	0	0.050(0.000)	0	0.095(0.000)	0
M3Drop	- -	-	0.240(0.040)	1	0.077(0.010)	0	0.117(0.015)	0
NBDrop	- -	-	0.380(0.040)	1	0.076(0.007)	0	0.126(0.013)	0
	high dropout rate ( πjk ~U(0.6,0.9))
proposed	0.990(0.010)	-	0.020(0.020)	-	1.000(0.000)	-	0.039(0.000)	-
CIDR	0.000(0.001)	0	- -	-	- -	-	'- -	-
SC3	0.950(0.020)	0	- -	-	- -	-	- -	-
Seurat	0.840(0.043)	0	- -	-	- -	-	- -	-
scDeepCluster	0.861(0.104)	0	- -	-	- -	-	- -	-
MNN-Graph	0.131(0.072)	0	- -	-	- -	-	- -	-
MNN-Kmeans	0.801(0.169)	0	- -	-	- -	-	- -	-
RZiMM	0.002(0.004)	0	0.040(0.020)	1	0.040(0.020)	0	0.060(0.020)	0.726
snbClust	0.000(0.000)	0	0.000(0.000)	0	0.000(0.000)	0	0.038(0.000)	0.011
sparseKmeans	0.000(0.000)	0	0.000(0.000)	0.632	0.050(0.000)	0	0.095(0.000)	1
M3Drop	- -	-	0.080(0.020)	1	0.074(0.021)	0	0.077(0.027)	0.974
NBDrop	- -	-	0.320(0.040)	1	0.073(0.010)	0	0.119(0.017)	1

## Sheet: Table S10
Table S10 Simulation results under the scenarios with K=3, and a low level of biological cluster difference (Δ =0.8), large level of batch effects (γ=(0.1,0.4)' ), and balanced sample distribution. In each cell, median (MAD) is based on 100 replicates, and P-value is computed from the Wilcoxon test for the proposed method and each competing method.
Method	ARI		Recall		Precision		F1
	Median(MAD)	P-value	Median(MAD)	P-value	Median(MAD)	P-value	Median(MAD)	P-value
	low dropout rate ( πjk ~ U(0.0,0.3) )
proposed	0.950(0.020)	-	0.590(0.070)	-	0.722(0.053)	-	0.636(0.062)	-
CIDR	0.027(0.020)	0	- -	-	- -	-	- -	-
SC3	0.893(0.028)	0	- -	-	- -	-	- -	-
Seurat	0.285(0.088)	0	- -	-	- -	-	- -	-
scDeepCluster	0.388(0.230)	0	- -	-	- -	-	- -	-
MNN-Graph	0.075(0.031)	0	- -	-	- -	-	- -	-
MNN-Kmeans	0.725(0.121)	0	- -	-	- -	-	- -	-
RZiMM	0.002(0.003)	0	0.060(0.020)	0	0.060(0.020)	0	0.060(0.020)	0
snbClust	0.000(0.000)	0	0.000(0.000)	0	0.054(0.005)	0	0.104(0.005)	0
sparseKmeans	-0.000(0.001)	0	0.030(0.030)	0.306	0.050(0.000)	0	0.095(0.000)	0
M3Drop	- -	-	0.260(0.040)	0	0.074(0.010)	0	0.118(0.016)	0
NBDrop	- -	-	0.300(0.040)	0	0.071(0.009)	0	0.115(0.014)	0
	~medium dropout rate ( πjk~ U(0.3,0.6) )
proposed	0.820(0.061)	-	0.160(0.060)	-	0.857(0.132)	-	0.300(0.075)	-
CIDR	0.007(0.006)	0	- -	-	- -	-	- -	-
SC3	0.829(0.055)	0.516	- -	-	- -	-	- -	-
Seurat	0.042(0.043)	0	- -	-	- -	-	- -	-
scDeepCluster	0.079(0.069)	0	- -	-	- -	-	- -	-
MNN-Graph	0.043(0.022)	0	- -	-	- -	-	- -	-
MNN-Kmeans	0.119(0.080)	0	- -	-	- -	-	- -	-
RZiMM	0.000(0.003)	0	0.040(0.020)	0	0.040(0.020)	0	0.040(0.020)	0
snbClust	0.000(0.000)	0	0.000(0.000)	0	0.000(0.000)	0	0.038(0.000)	0.009
sparseKmeans	0.000(0.001)	0	0.020(0.020)	0.021	0.050(0.000)	0	0.095(0.000)	0
M3Drop	- -	-	0.250(0.040)	1	0.074(0.012)	0	0.114(0.013)	0
NBDrop	- -	-	0.420(0.050)	1	0.074(0.010)	0	0.125(0.015)	0
	high dropout rate ( πjk ~ U(0.6,0.9))
proposed	0.990(0.010)	-	0.040(0.040)	-	0.667(0.167)	-	0.039(0.000)	-
CIDR	0.000(0.001)	0	- -	-	- -	-	- -	-
SC3	0.941(0.020)	0	- -	-	- -	-	- -	-
Seurat	0.852(0.032)	0	- -	-	- -	-	- -	-
scDeepCluster	0.874(0.074)	0	- -	-	- -	-	- -	-
MNN-Graph	0.126(0.064)	0	- -	-	- -	-	- -	-
MNN-Kmeans	0.879(0.072)	0	- -	-	- -	-	- -	-
RZiMM	0.002(0.003)	0	0.060(0.020)	1	0.060(0.020)	0	0.060(0.020)	0.995
snbClust	0.000(0.000)	0	0.000(0.000)	0	0.000(0.000)	0	0.039(0.000)	0.009
sparseKmeans	0.000(0.000)	0	0.020(0.020)	0.565	0.050(0.000)	0	0.095(0.000)	0.977
M3Drop	- -	-	0.080(0.020)	0.996	0.078(0.025)	0	0.093(0.027)	0.996
NBDrop	- -	-	0.320(0.040)	1	0.077(0.010)	0	0.123(0.023)	1

[truncated: 12 more sheets: Table S11, Table S12, Table S13, Table S14, Table S15, Table S16, Table S17, Table S18, Table S19, Table S20, Tables S21-S25, Table S26]
